# Supplementary material for: Autonomic Dysfunction in Myalgic Encephalomyelitis/Chronic Fatigue Syndrome (ME/CFS): Findings from the Multi-Site Clinical Assessment of ME/CFS (MCAM) Study in the USA
Source: J Clin Med. 2025 Sep 5;14(17):6269. doi: 10.3390/jcm14176269 (PMC12428951; doi:10.3390/jcm14176269)
Supplement: Supplementary file 1 [file jcm-14-06269-s001.zip]

Archive with 1 entries (1 files):
- jcm-3806350-supplementary.pdf
